# Supplementary material for: Fine mapping of a dominant gene conferring chlorophyll-deficiency in Brassica napus
Source: Sci Rep. 2016 Aug 10;6:31419. doi: 10.1038/srep31419 (PMC4979034; doi:10.1038/srep31419)
Supplement: Supplementary Table S1 [file srep31419-s2.xls]

## Sheet: supplementary Table S1
Fine mapping of a dominant gene conferring chlorophyll-deficiency in Brassica napus
Yankun Wang1, Yongjun He1, Mao Yang1, Jianbo He2, Pan Xu1, Mingquan Shao1, Pu Chu1 & Rongzhan Guan1*
Supplementary Data. Detailed SNP genetic map
SNP	LG	Position
M00009	A01	0
M00011	A01	0
M00017	A01	0
M00019	A01	0
M00022	A01	0
M00023	A01	0
M00024	A01	0
M00025	A01	0
M00026	A01	0
M00212	A01	0
M02127	A01	0
M02250	A01	0
M02468	A01	0
M02559	A01	0
M02568	A01	0
M02640	A01	0
M02654	A01	0
M02323	A01	0.693
M02218	A01	0.801
M02233	A01	0.801
M02235	A01	0.801
M02016	A01	0.801
M02025	A01	0.801
M02211	A01	0.801
M02247	A01	0.801
M02286	A01	0.801
M01355	A01	1.091
M01911	A01	1.091
M43516	A01	1.091
M02268	A01	1.453
M02290	A01	1.453
M02212	A01	1.453
M02079	A01	1.453
M02272	A01	1.453
M02311	A01	1.453
M00767	A01	1.768
M00973	A01	1.768
M01081	A01	1.768
M01088	A01	1.768
M01089	A01	1.768
M01258	A01	1.768
M01348	A01	1.768
M01532	A01	1.768
M01877	A01	1.768
M01887	A01	1.768
M01904	A01	1.768
M01912	A01	1.768
M01913	A01	1.768
M00407	A01	1.909
M00414	A01	1.909
M00340	A01	2.508
M02655	A01	2.508
M02664	A01	3.569
M00175	A01	4.304
M00215	A01	4.642
M00262	A01	4.642
M00300	A01	4.642
M00309	A01	4.642
M00310	A01	4.642
M00311	A01	4.642
M01845	A01	18.024
M01863	A01	19.674
M01853	A01	20.073
M01854	A01	20.073
M01855	A01	20.073
M01856	A01	20.073
M01862	A01	20.073
M01884	A01	20.471
M01885	A01	20.471
M01879	A01	20.623
M01897	A01	20.862
M01898	A01	20.862
M01899	A01	20.862
M01900	A01	20.862
M01902	A01	20.862
M01903	A01	20.862
M01868	A01	20.862
M01901	A01	20.862
M01905	A01	22.867
M01908	A01	23.437
M01910	A01	23.437
M26939	A01	23.437
M01915	A01	24.752
M01914	A01	24.752
M01948	A01	26.708
M01942	A01	26.708
M01949	A01	26.708
M01970	A01	27.412
M01981	A01	27.412
M02001	A01	27.412
M01966	A01	27.412
M01984	A01	27.412
M01985	A01	27.412
M01956	A01	27.412
M01959	A01	27.412
M01961	A01	27.412
M01969	A01	27.412
M01977	A01	27.412
M01991	A01	27.412
M02005	A01	27.412
M01950	A01	27.811
M43417	A01	27.811
M01958	A01	27.811
M01960	A01	27.811
M01962	A01	27.811
M01976	A01	27.811
M01987	A01	27.811
M01992	A01	27.811
M01995	A01	27.811
M02003	A01	27.811
M02004	A01	27.811
M02009	A01	28.294
M02007	A01	28.411
M02010	A01	28.411
M02012	A01	28.411
M02046	A01	30.137
M02049	A01	30.137
M02045	A01	30.137
M02048	A01	30.137
M02174	A01	30.969
M02036	A01	32.031
M02033	A01	32.031
M02037	A01	32.031
M02038	A01	32.031
M02060	A01	32.847
M02050	A01	33.41
M02081	A01	34.417
M02096	A01	35.773
M02117	A01	36.515
M02118	A01	37.335
M02119	A01	37.335
M02120	A01	37.588
M02121	A01	37.588
M02122	A01	37.588
M02129	A01	38.825
M02131	A01	38.825
M02132	A01	38.825
M02159	A01	39.056
M02135	A01	39.185
M02160	A01	39.185
M02161	A01	39.185
M02163	A01	39.185
M02164	A01	39.185
M02166	A01	39.369
M02170	A01	39.666
M02178	A01	39.666
M02181	A01	39.666
M02182	A01	39.666
M02195	A01	39.666
M02172	A01	39.666
M02179	A01	39.666
M02180	A01	39.666
M02191	A01	39.829
M02193	A01	39.829
M02175	A01	39.829
M02198	A01	39.829
M02176	A01	39.829
M02184	A01	39.829
M02177	A01	39.829
M02167	A01	39.829
M02189	A01	40.066
M02234	A01	40.278
M02227	A01	40.416
M02226	A01	40.482
M02232	A01	40.482
M02236	A01	40.482
M02204	A01	40.482
M02220	A01	40.551
M02221	A01	40.551
M02229	A01	40.64
M02237	A01	40.69
M02238	A01	40.69
M02225	A01	40.754
M02239	A01	40.947
M02241	A01	41.373
M02257	A01	41.708
M02258	A01	41.708
M02260	A01	42.02
M02282	A01	42.579
M02277	A01	42.579
M02279	A01	42.579
M02285	A01	42.579
M02280	A01	42.74
M02284	A01	42.74
M02289	A01	43.116
M02341	A01	43.325
M02333	A01	43.502
M02330	A01	43.502
M02334	A01	43.502
M02335	A01	43.502
M02336	A01	43.502
M02337	A01	43.502
M02338	A01	43.502
M02339	A01	43.502
M02340	A01	43.502
M02342	A01	43.502
M45436	A01	43.502
M02331	A01	43.502
M02312	A01	43.72
M02297	A01	43.868
M02300	A01	43.914
M02296	A01	44.028
M02346	A01	44.209
M02301	A01	44.209
M02303	A01	44.209
M02318	A01	44.397
M02347	A01	44.686
M02317	A01	44.686
M02350	A01	45.105
M02351	A01	45.456
M02403	A01	47.098
M02405	A01	47.098
M02230	A01	48.101
M02538	A01	50.689
M02539	A01	50.689
M02540	A01	50.689
M02541	A01	50.689
M02542	A01	50.689
M02543	A01	50.689
M02591	A01	50.689
M02602	A01	50.689
M02603	A01	50.689
M02604	A01	50.689
M02600	A01	51.093
M35376	A01	51.093
M02593	A01	51.199
M02594	A01	51.199
M02595	A01	51.199
M02596	A01	51.199
M02597	A01	51.199
M02598	A01	51.199
M02624	A01	51.712
M02636	A01	52.024
M02637	A01	52.024
M02639	A01	52.024
M02642	A01	52.024
M02644	A01	52.024
M02638	A01	52.024
M02662	A01	53.304
M02669	A01	53.304
M00012	A01	53.89
M00014	A01	53.89
M00060	A01	54.675
M00061	A01	54.675
M00048	A01	55.225
M00049	A01	55.225
M00051	A01	55.225
M00052	A01	55.225
M00086	A01	56.005
M00087	A01	56.005
M00084	A01	56.005
M00085	A01	56.005
M00092	A01	56.005
M00093	A01	56.005
M00094	A01	56.005
M00096	A01	56.005
M00082	A01	56.304
M00138	A01	57.164
M00146	A01	57.164
M00148	A01	57.164
M00133	A01	57.164
M00144	A01	57.627
M00216	A01	59.908
M00217	A01	59.908
M51831	A01	59.908
M00213	A01	59.908
M00220	A01	59.908
M00228	A01	60.176
M00195	A01	60.176
M00545	A01	61.129
M00507	A01	61.377
M00513	A01	61.377
M00515	A01	61.377
M00516	A01	61.377
M00517	A01	61.377
M00521	A01	61.377
M00522	A01	61.377
M00525	A01	61.377
M00526	A01	61.377
M00527	A01	61.377
M00529	A01	61.377
M00531	A01	61.377
M00532	A01	61.377
M00535	A01	61.377
M00536	A01	61.377
M00549	A01	61.377
M00553	A01	61.377
M00562	A01	61.377
M00565	A01	61.377
M00566	A01	61.377
M00567	A01	61.377
M00572	A01	61.377
M00580	A01	61.377
M00582	A01	61.377
M00583	A01	61.377
M00505	A01	61.377
M00524	A01	61.377
M00528	A01	61.377
M00546	A01	61.377
M00560	A01	61.377
M00561	A01	61.377
M00508	A01	61.377
M00509	A01	61.377
M00510	A01	61.377
M00511	A01	61.377
M00512	A01	61.377
M00533	A01	61.377
M00534	A01	61.377
M00538	A01	61.377
M00539	A01	61.377
M00540	A01	61.377
M00541	A01	61.377
M00542	A01	61.377
M00543	A01	61.377
M00548	A01	61.377
M00530	A01	61.377
M00547	A01	61.377
M00575	A01	61.377
M00577	A01	61.377
M00581	A01	61.377
M00589	A01	61.6
M00620	A01	61.6
M00671	A01	61.6
M00672	A01	61.6
M00669	A01	61.6
M00619	A01	61.6
M00590	A01	61.6
M00591	A01	61.6
M00611	A01	61.6
M00616	A01	61.6
M00617	A01	61.6
M00647	A01	61.6
M00650	A01	61.6
M00654	A01	61.6
M00656	A01	61.6
M00657	A01	61.6
M00658	A01	61.6
M00660	A01	61.6
M00661	A01	61.6
M00662	A01	61.6
M00663	A01	61.6
M00664	A01	61.6
M00665	A01	61.6
M45096	A01	61.6
M51872	A01	61.6
M00605	A01	61.6
M00615	A01	61.6
M00623	A01	61.6
M00624	A01	61.6
M00631	A01	61.6
M00632	A01	61.6
M00642	A01	61.6
M00643	A01	61.6
M00644	A01	61.6
M00621	A01	61.876
M00622	A01	61.876
M00628	A01	61.876
M00640	A01	61.876
M00683	A01	62.172
M00677	A01	62.172
M00684	A01	62.172
M00687	A01	62.172
M00686	A01	62.172
M00692	A01	62.373
M00755	A01	62.373
M00838	A01	62.373
M00714	A01	62.373
M00724	A01	62.373
M00717	A01	62.373
M00794	A01	62.373
M00795	A01	62.373
M00796	A01	62.373
M00798	A01	62.373
M00799	A01	62.373
M00800	A01	62.373
M00802	A01	62.373
M00803	A01	62.373
M00804	A01	62.373
M00805	A01	62.373
M00806	A01	62.373
M00808	A01	62.373
M00809	A01	62.373
M00810	A01	62.373
M00811	A01	62.373
M00812	A01	62.373
M00813	A01	62.373
M00814	A01	62.373
M00815	A01	62.373
M00832	A01	62.373
M00765	A01	62.433
M00833	A01	62.641
M00749	A01	63.035
M00739	A01	63.035
M00743	A01	63.035
M00752	A01	63.035
M00766	A01	63.035
M00768	A01	63.035
M00831	A01	63.035
M00715	A01	63.035
M00716	A01	63.035
M00719	A01	63.035
M00726	A01	63.035
M00728	A01	63.035
M00729	A01	63.035
M00737	A01	63.035
M00742	A01	63.035
M00771	A01	63.035
M00816	A01	63.035
M00821	A01	63.035
M00826	A01	63.035
M00828	A01	63.035
M00847	A01	63.035
M00731	A01	63.035
M00763	A01	63.035
M00854	A01	63.414
M00965	A01	64.245
M01010	A01	64.6
M01003	A01	64.785
M00969	A01	65.092
M00976	A01	65.392
M00996	A01	65.392
M00997	A01	65.392
M00994	A01	65.392
M00975	A01	65.392
M00979	A01	65.392
M00981	A01	65.392
M00985	A01	65.392
M00986	A01	65.392
M00987	A01	65.392
M00988	A01	65.392
M00989	A01	65.392
M00990	A01	65.392
M00991	A01	65.392
M00992	A01	65.392
M00995	A01	65.392
M00998	A01	65.392
M00999	A01	65.392
M01000	A01	65.392
M01001	A01	65.392
M01004	A01	65.392
M01005	A01	65.392
M01006	A01	65.392
M01007	A01	65.392
M01008	A01	65.392
M01009	A01	65.392
M00968	A01	65.392
M00977	A01	65.392
M01150	A01	67.277
M36061	A01	67.277
M01171	A01	67.816
M01212	A01	68.791
M01214	A01	68.791
M01216	A01	68.791
M01219	A01	68.791
M01226	A01	68.791
M01222	A01	68.791
M01224	A01	68.791
M01225	A01	68.791
M01229	A01	68.791
M01232	A01	69.415
M01242	A01	70.004
M01276	A01	70.004
M01286	A01	71.489
M01290	A01	71.489
M01287	A01	71.489
M01296	A01	71.489
M01298	A01	71.489
M01299	A01	71.489
M01300	A01	71.489
M01301	A01	71.489
M01304	A01	71.489
M01305	A01	71.489
M01306	A01	71.489
M01312	A01	71.489
M01313	A01	71.489
M01317	A01	71.489
M01311	A01	71.753
M01316	A01	72.062
M01323	A01	72.374
M01325	A01	72.374
M01326	A01	72.374
M01329	A01	72.531
M01344	A01	73.054
M01345	A01	73.054
M01353	A01	73.054
M01354	A01	73.054
M01357	A01	73.525
M15002	A01	73.525
M01387	A01	73.903
M01400	A01	75.334
M01401	A01	75.334
M01402	A01	75.673
M01432	A01	76.465
M01435	A01	76.465
M01440	A01	76.465
M01441	A01	76.465
M01425	A01	76.465
M01426	A01	76.465
M01427	A01	76.465
M01428	A01	76.465
M01490	A01	78.038
M50488	A01	78.619
M01461	A01	78.709
M01487	A01	78.709
M01488	A01	78.709
M01489	A01	78.709
M01500	A01	78.709
M01501	A01	78.709
M01502	A01	78.709
M01503	A01	78.709
M01504	A01	78.709
M01505	A01	78.709
M01506	A01	78.709
M01508	A01	78.709
M01512	A01	78.709
M51412	A01	79.14
M51416	A01	79.14
M51418	A01	79.14
M51419	A01	79.14
M51428	A01	79.14
M01514	A01	79.271
M01519	A01	79.271
M01486	A01	79.827
M01498	A01	79.827
M51430	A01	80.544
M51431	A01	80.544
M51432	A01	80.544
M51433	A01	80.544
M51399	A01	80.544
M51403	A01	80.544
M51396	A01	80.697
M01616	A01	81.05
M01617	A01	81.05
M01635	A01	81.36
M01636	A01	81.36
M01637	A01	81.36
M01634	A01	81.36
M01633	A01	81.765
M01620	A01	82.333
M01806	A01	86.835
M01497	A01	119.112
M01493	A01	126.953
M03204	A02	0
M03234	A02	0
M03235	A02	0
M03243	A02	0
M03287	A02	0
M03288	A02	0
M03289	A02	0
M03290	A02	0
M04159	A02	0.467
M04165	A02	0.467
M04171	A02	0.467
M04189	A02	0.955
M04234	A02	0.955
M04211	A02	1.218
M04321	A02	1.693
M04322	A02	1.693
M48435	A02	5.899
M24963	A02	11.401
M24967	A02	11.401
M44327	A02	11.401
M44328	A02	11.401
M45828	A02	13.35
M50416	A02	14.064
M05043	A02	14.759
M49071	A02	14.759
M24950	A02	18.358
M24952	A02	18.358
M24953	A02	18.358
M24956	A02	18.358
M24958	A02	18.358
M24959	A02	18.358
M24960	A02	18.358
M24961	A02	18.358
M24971	A02	18.358
M24973	A02	18.358
M45830	A02	21.93
M45831	A02	21.93
M45832	A02	21.93
M45795	A02	22.453
M45796	A02	22.453
M45797	A02	22.453
M45820	A02	22.453
M45826	A02	22.453
M49050	A02	23.837
M49052	A02	23.837
M49053	A02	23.837
M49054	A02	23.837
M49055	A02	23.837
M49056	A02	23.837
M49057	A02	23.837
M49058	A02	23.837
M49108	A02	23.837
M49079	A02	24.986
M49082	A02	24.986
M49083	A02	24.986
M49080	A02	24.986
M49068	A02	24.986
M49070	A02	24.986
M49072	A02	24.986
M49073	A02	24.986
M49075	A02	24.986
M49076	A02	24.986
M49077	A02	24.986
M49078	A02	24.986
M49081	A02	24.986
M49084	A02	24.986
M49085	A02	24.986
M49086	A02	24.986
M49088	A02	24.986
M02774	A02	27.712
M46603	A02	27.712
M46604	A02	27.712
M48488	A02	27.712
M48492	A02	27.712
M48493	A02	27.712
M50413	A02	27.712
M50414	A02	27.712
M50418	A02	27.712
M50419	A02	27.712
M50420	A02	27.712
M50421	A02	27.712
M50424	A02	27.712
M50425	A02	27.712
M50426	A02	27.712
M46602	A02	28.682
M48349	A02	37.317
M03668	A02	41.895
M03073	A02	41.895
M03112	A02	41.895
M48341	A02	41.895
M02772	A02	42.511
M02805	A02	42.511
M04176	A02	42.652
M04197	A02	43.229
M25240	A02	43.229
M03106	A02	44.542
M03921	A02	44.771
M03959	A02	44.771
M04116	A02	44.771
M03110	A02	44.771
M03111	A02	44.771
M03113	A02	44.771
M03131	A02	44.771
M03847	A02	44.771
M04053	A02	44.771
M03894	A02	45.232
M03694	A02	45.232
M02917	A02	45.232
M04092	A02	45.232
M03630	A02	45.232
M03636	A02	45.232
M03757	A02	45.232
M03840	A02	45.232
M03848	A02	45.232
M03922	A02	45.232
M03955	A02	45.232
M03964	A02	45.232
M03971	A02	45.232
M03003	A02	45.353
M02869	A02	45.651
M22855	A02	46.146
M02806	A02	46.392
M04169	A02	46.692
M04173	A02	46.692
M02759	A02	46.692
M02811	A02	46.692
M04192	A02	47.033
M04215	A02	47.033
M04233	A02	47.033
M04236	A02	47.033
M04258	A02	47.033
M04282	A02	47.033
M04343	A02	48.315
M25329	A02	48.315
M04339	A02	48.84
M04341	A02	48.84
M04345	A02	48.927
M49046	A02	48.927
M37992	A02	49.629
M37993	A02	49.629
M04492	A02	49.965
M04499	A02	49.965
M47949	A02	50.2
M04422	A02	50.494
M04338	A02	51.199
M04335	A02	51.483
M04337	A02	51.483
M04365	A02	51.749
M04366	A02	51.749
M04364	A02	51.749
M03807	A02	52.325
M38022	A02	53.221
M04175	A02	54.862
M04374	A02	59.09
M04380	A02	59.09
M04181	A02	59.678
M04179	A02	59.678
M04231	A02	59.678
M04232	A02	59.678
M04237	A02	59.678
M04241	A02	59.678
M04242	A02	59.678
M04244	A02	59.678
M04245	A02	59.678
M04246	A02	59.678
M04247	A02	59.678
M04255	A02	59.678
M04225	A02	59.851
M04226	A02	59.851
M04227	A02	59.851
M04260	A02	60.078
M04280	A02	60.498
M04285	A02	60.819
M04286	A02	60.819
M45885	A02	61.62
M04384	A02	61.697
M04390	A02	62.796
M04430	A02	64.618
M04428	A02	64.992
M04463	A02	65.992
M04454	A02	66.337
M04486	A02	66.897
M04490	A02	66.897
M04491	A02	66.897
M04493	A02	66.897
M45866	A02	67.16
M04508	A02	67.434
M45839	A02	67.614
M45886	A02	67.614
M42321	A02	67.614
M45888	A02	67.614
M04511	A02	68.526
M04513	A02	68.526
M04515	A02	68.526
M04516	A02	68.526
M04523	A02	68.526
M36765	A02	69.893
M03348	A02	71.514
M40877	A02	71.518
M25029	A02	72.043
M04721	A02	72.854
M04714	A02	73.425
M50428	A02	73.745
M50429	A02	73.745
M04743	A02	74.11
M04741	A02	74.45
M04750	A02	74.762
M04766	A02	74.994
M04767	A02	75.232
M04768	A02	75.232
M04756	A02	75.232
M04759	A02	75.232
M04760	A02	75.232
M04761	A02	75.232
M04762	A02	75.232
M04763	A02	75.232
M04764	A02	75.232
M04765	A02	75.232
M04777	A02	75.437
M04774	A02	75.861
M04742	A02	76.112
M04810	A02	77.144
M04811	A02	77.144
M04812	A02	77.144
M04823	A02	77.249
M04858	A02	77.249
M04855	A02	77.249
M04856	A02	77.249
M04862	A02	77.249
M04864	A02	77.249
M04866	A02	77.249
M04867	A02	77.249
M04869	A02	77.249
M04870	A02	77.249
M04871	A02	77.249
M04875	A02	77.249
M04876	A02	77.249
M04878	A02	77.249
M04874	A02	77.249
M04861	A02	77.249
M04789	A02	77.425
M04788	A02	77.425
M04903	A02	77.882
M04918	A02	77.966
M04921	A02	77.966
M04922	A02	77.966
M04923	A02	77.966
M04924	A02	77.966
M04925	A02	77.966
M04926	A02	77.966
M04927	A02	77.966
M04928	A02	77.966
M04929	A02	77.966
M04930	A02	77.966
M04932	A02	77.966
M04933	A02	77.966
M04934	A02	77.966
M04935	A02	77.966
M04936	A02	77.966
M04937	A02	77.966
M04938	A02	77.966
M04939	A02	77.966
M04940	A02	77.966
M04941	A02	77.966
M04942	A02	77.966
M04943	A02	77.966
M04945	A02	77.966
M04946	A02	77.966
M04947	A02	77.966
M04948	A02	77.966
M04951	A02	77.966
M04883	A02	77.966
M04888	A02	77.966
M04893	A02	77.966
M04895	A02	77.966
M04899	A02	77.966
M04901	A02	77.966
M04906	A02	77.966
M04909	A02	77.966
M04910	A02	77.966
M04911	A02	77.966
M04912	A02	77.966
M04913	A02	77.966
M04914	A02	77.966
M04915	A02	77.966
M04916	A02	77.966
M45845	A02	77.966
M04993	A02	78.308
M04995	A02	78.308
M04997	A02	78.308
M04998	A02	78.308
M05001	A02	78.308
M05002	A02	78.308
M05003	A02	78.308
M05004	A02	78.308
M04955	A02	78.465
M04963	A02	78.465
M04964	A02	78.465
M04966	A02	78.465
M04967	A02	78.465
M04968	A02	78.465
M04832	A02	78.731
M04798	A02	78.882
M04797	A02	78.984
M04807	A02	79.193
M04805	A02	79.808
M04806	A02	79.808
M04809	A02	79.808
M04840	A02	79.808
M04846	A02	79.808
M04848	A02	79.808
M04849	A02	79.808
M04990	A02	80.454
M04991	A02	80.454
M04992	A02	80.454
M02849	A02	83.08
M02846	A02	83.08
M02847	A02	83.08
M02848	A02	83.08
M02851	A02	83.08
M02852	A02	83.08
M02854	A02	83.08
M02855	A02	83.08
M02856	A02	83.08
M02860	A02	83.08
M02850	A02	83.08
M02829	A02	83.66
M02840	A02	83.66
M02842	A02	83.66
M02825	A02	84.094
M03361	A02	85.678
M03365	A02	85.931
M03366	A02	85.931
M03329	A02	86.057
M03342	A02	86.057
M03347	A02	86.498
M03369	A02	86.882
M03381	A02	86.882
M03036	A02	88.433
M03083	A02	88.842
M03084	A02	88.842
M03086	A02	88.842
M07378	A02	88.842
M03102	A02	89.065
M03101	A02	89.065
M03072	A02	89.845
M03078	A02	89.845
M03080	A02	89.845
M03071	A02	90.496
M52008	A02	90.496
M03029	A02	90.657
M03050	A02	90.657
M03008	A02	90.87
M03013	A02	90.87
M03076	A02	90.87
M03079	A02	90.947
M03018	A02	91.133
M03019	A02	91.133
M03037	A02	91.133
M03000	A02	91.368
M03001	A02	91.368
M02999	A02	91.368
M03007	A02	91.368
M03120	A02	92.054
M03125	A02	92.054
M03121	A02	92.502
M03123	A02	92.502
M03124	A02	92.502
M03126	A02	92.502
M03116	A02	92.502
M03202	A02	93.087
M03203	A02	93.087
M03168	A02	93.087
M03170	A02	93.087
M03159	A02	93.087
M03186	A02	93.087
M03205	A02	93.861
M03208	A02	93.861
M03160	A02	93.861
M03180	A02	93.861
M03181	A02	93.861
M03182	A02	93.861
M03183	A02	93.861
M51679	A02	93.861
M51680	A02	93.861
M51681	A02	93.861
M51683	A02	93.861
M04894	A02	95.953
M04747	A02	97.959
M04799	A02	98.65
M49061	A02	99.223
M04838	A02	99.223
M04873	A02	99.223
M04956	A02	99.223
M04970	A02	99.223
M45865	A02	99.223
M45874	A02	99.223
M26902	A02	100.826
M02863	A02	101.134
M26903	A02	101.134
M02827	A02	101.393
M02859	A02	101.393
M21026	A02	103.765
M03088	A02	105.314
M03069	A02	105.511
M03065	A02	105.728
M03010	A02	105.967
M19383	A02	106.302
M19385	A02	106.302
M19386	A02	106.302
M19387	A02	106.302
M19384	A02	106.4
M03092	A02	106.547
M34511	A02	106.72
M03127	A02	107.098
M48427	A02	107.296
M03194	A02	107.947
M03164	A02	108.236
M35708	A02	108.631
M03364	A02	110.591
M36763	A02	111.227
M48406	A02	111.561
M38112	A03	0
M23431	A03	1.586
M28362	A03	2.068
M38044	A03	2.068
M07388	A03	2.068
M07129	A03	3.4
M29141	A03	3.4
M37123	A03	3.793
M52037	A03	5.926
M28750	A03	6.716
M51060	A03	10.616
M51089	A03	10.616
M51097	A03	10.616
M51103	A03	10.616
M51104	A03	10.616
M51121	A03	10.616
M25483	A03	10.616
M27673	A03	10.616
M51057	A03	10.616
M51067	A03	10.616
M51068	A03	10.616
M51069	A03	10.616
M51070	A03	10.616
M51077	A03	10.616
M51080	A03	10.616
M51081	A03	10.616
M51087	A03	10.616
M51100	A03	10.616
M51101	A03	10.616
M51107	A03	10.616
M51113	A03	10.616
M51114	A03	10.616
M51116	A03	10.616
M51122	A03	10.616
M51125	A03	10.616
M51394	A03	10.616
M51395	A03	10.616
M07387	A03	10.616
M51055	A03	10.616
M01252	A03	10.616
M51052	A03	10.616
M51054	A03	10.616
M51056	A03	10.616
M51059	A03	10.616
M51061	A03	10.616
M51062	A03	10.616
M51063	A03	10.616
M51064	A03	10.616
M51066	A03	10.616
M51071	A03	10.616
M51072	A03	10.616
M51073	A03	10.616
M51074	A03	10.616
M51075	A03	10.616
M51076	A03	10.616
M51078	A03	10.616
M51079	A03	10.616
M51085	A03	10.616
M51086	A03	10.616
M51088	A03	10.616
M51090	A03	10.616
M51091	A03	10.616
M51094	A03	10.616
M51099	A03	10.616
M51105	A03	10.616
M51106	A03	10.616
M51108	A03	10.616
M51109	A03	10.616
M51110	A03	10.616
M51111	A03	10.616
M51112	A03	10.616
M51115	A03	10.616
M51119	A03	10.616
M51123	A03	10.616
M51378	A03	10.616
M51387	A03	10.616
M51597	A03	10.616
M51800	A03	10.616
M51058	A03	10.616
M51082	A03	10.616
M51092	A03	10.767
M51093	A03	10.767
M07339	A03	11.298
M07345	A03	11.298
M07346	A03	11.298
M07347	A03	11.298
M07348	A03	11.298
M07349	A03	11.298
M07350	A03	11.298
M07351	A03	11.298
M07352	A03	11.298
M07354	A03	11.298
M07355	A03	11.298
M07356	A03	11.298
M07357	A03	11.298
M07364	A03	11.461
M39103	A03	11.461
M07370	A03	11.461
M07371	A03	11.461
M07374	A03	11.461
M07366	A03	11.461
M07367	A03	11.461
M07330	A03	11.461
M07368	A03	11.461
M06860	A03	13.316
M07161	A03	15.033
M07162	A03	15.033
M07163	A03	15.033
M07164	A03	15.033
M07165	A03	15.033
M07166	A03	15.033
M07171	A03	15.033
M07174	A03	15.033
M07175	A03	15.033
M07176	A03	15.033
M07130	A03	15.565
M07131	A03	15.565
M07132	A03	15.565
M07133	A03	15.565
M07135	A03	15.565
M07136	A03	15.565
M07137	A03	15.565
M07138	A03	15.565
M07139	A03	15.565
M07140	A03	15.565
M07141	A03	15.565
M07144	A03	15.565
M07145	A03	15.565
M07146	A03	15.565
M07128	A03	15.819
M07096	A03	16.478
M07093	A03	16.478
M07094	A03	16.478
M07095	A03	16.478
M07097	A03	16.478
M07098	A03	16.478
M07099	A03	16.478
M07080	A03	17.479
M07081	A03	17.479
M07082	A03	17.479
M07083	A03	17.479
M07084	A03	17.479
M07085	A03	17.479
M07086	A03	17.479
M07087	A03	17.479
M07088	A03	17.479
M07089	A03	17.479
M07090	A03	17.479
M07091	A03	17.479
M07092	A03	17.479
M06992	A03	18.945
M06987	A03	18.945
M06983	A03	18.945
M06984	A03	18.945
M06986	A03	18.945
M06988	A03	18.945
M06993	A03	18.945
M06985	A03	19.392
M06965	A03	19.795
M06971	A03	19.795
M06975	A03	19.795
M06977	A03	19.795
M06978	A03	19.795
M06982	A03	19.795
M06963	A03	19.795
M06964	A03	19.795
M06966	A03	19.795
M06918	A03	20.123
M06886	A03	20.123
M06944	A03	20.123
M06913	A03	20.29
M06888	A03	20.29
M06945	A03	20.893
M06946	A03	20.893
M06948	A03	20.893
M06917	A03	20.893
M06900	A03	21.075
M06901	A03	21.075
M06894	A03	21.075
M28745	A03	21.075
M06878	A03	21.5
M06853	A03	22.627
M06854	A03	22.627
M06855	A03	22.627
M06856	A03	22.627
M06852	A03	22.627
M06851	A03	22.855
M06739	A03	27.371
M06732	A03	27.528
M06734	A03	27.528
M06690	A03	28.519
M06691	A03	28.519
M06693	A03	28.519
M06694	A03	28.519
M06695	A03	28.519
M06696	A03	28.519
M06697	A03	28.519
M06698	A03	28.519
M06699	A03	28.519
M06711	A03	28.684
M06714	A03	28.684
M06715	A03	28.684
M06716	A03	28.684
M06717	A03	28.684
M06718	A03	28.684
M06723	A03	28.684
M06708	A03	28.684
M06709	A03	28.684
M06667	A03	29.031
M06644	A03	29.493
M06656	A03	29.493
M06657	A03	29.493
M06659	A03	29.493
M06661	A03	29.493
M06662	A03	29.493
M06665	A03	29.493
M06601	A03	29.493
M06643	A03	29.493
M06582	A03	29.81
M06576	A03	29.81
M06583	A03	29.81
M06578	A03	30.237
M06577	A03	30.237
M06607	A03	30.493
M48445	A03	30.518
M06524	A03	30.749
M06525	A03	30.749
M06680	A03	30.997
M06688	A03	30.997
M06700	A03	30.997
M06726	A03	30.997
M06685	A03	30.997
M06505	A03	32.051
M06506	A03	32.051
M06507	A03	32.051
M06509	A03	32.051
M06510	A03	32.051
M06511	A03	32.051
M06512	A03	32.051
M06514	A03	32.051
M06516	A03	32.051
M06489	A03	32.4
M06486	A03	32.4
M06493	A03	32.4
M06498	A03	32.604
M06499	A03	32.604
M06500	A03	32.604
M07263	A03	32.604
M06491	A03	32.604
M06513	A03	33.864
M06341	A03	34.776
M20409	A03	34.776
M06399	A03	34.829
M06442	A03	34.962
M28909	A03	34.962
M28923	A03	35.085
M28421	A03	35.296
M06488	A03	35.72
M28502	A03	35.883
M06287	A03	35.883
M06679	A03	35.957
M06584	A03	36.18
M06587	A03	36.18
M06589	A03	36.18
M06458	A03	38.612
M06460	A03	38.612
M06461	A03	38.612
M06467	A03	38.612
M06472	A03	38.612
M06475	A03	38.612
M06476	A03	38.612
M06451	A03	38.612
M06469	A03	38.612
M06478	A03	38.612
M06459	A03	38.612
M06465	A03	38.612
M06468	A03	38.612
M06479	A03	38.612
M06480	A03	38.612
M06481	A03	38.612
M06482	A03	38.612
M06483	A03	38.612
M06484	A03	38.612
M06449	A03	38.734
M06395	A03	39.291
M06400	A03	39.291
M06404	A03	39.291
M06406	A03	39.291
M06407	A03	39.291
M06408	A03	39.291
M06409	A03	39.291
M06410	A03	39.291
M06411	A03	39.291
M06412	A03	39.291
M06413	A03	39.291
M06414	A03	39.291
M06415	A03	39.291
M06421	A03	39.67
M06422	A03	39.67
M06423	A03	39.67
M06424	A03	39.67
M06425	A03	39.67
M06426	A03	39.67
M06434	A03	39.67
M06438	A03	39.67
M06429	A03	39.67
M06430	A03	39.67
M06431	A03	39.67
M06432	A03	39.67
M06435	A03	39.67
M06436	A03	39.67
M06437	A03	39.67
M06441	A03	39.67
M06394	A03	40.756
M06385	A03	41.559
M06332	A03	41.901
M06334	A03	41.901
M06342	A03	42.495
M06343	A03	42.495
M06344	A03	42.495
M06373	A03	43.176
M06381	A03	43.176
M06383	A03	43.176
M06384	A03	43.176
M06370	A03	43.176
M06380	A03	43.176
M06270	A03	43.884
M06275	A03	44.219
M06276	A03	44.219
M06277	A03	44.219
M06278	A03	44.219
M06315	A03	44.53
M06280	A03	44.741
M06281	A03	44.741
M06282	A03	44.741
M06283	A03	44.741
M06284	A03	44.741
M06285	A03	44.741
M06286	A03	44.741
M06289	A03	44.741
M06290	A03	44.741
M06291	A03	44.741
M06294	A03	44.741
M06295	A03	44.741
M06296	A03	44.741
M06305	A03	44.741
M06306	A03	44.741
M06307	A03	44.741
M06308	A03	44.741
M06309	A03	44.741
M06311	A03	44.741
M06312	A03	44.741
M06313	A03	44.741
M06314	A03	44.741
M06317	A03	44.741
M06318	A03	44.741
M06319	A03	44.741
M06320	A03	44.741
M06321	A03	44.741
M06322	A03	44.741
M06323	A03	44.741
M06324	A03	44.741
M06325	A03	44.741
M06326	A03	44.741
M09806	A03	44.741
M20301	A03	44.741
M24499	A03	44.741
M06263	A03	45.119
M06264	A03	45.119
M06267	A03	45.119
M06260	A03	45.504
M06261	A03	45.504
M06171	A03	50.259
M09821	A03	50.259
M06153	A03	50.259
M29571	A03	50.312
M06126	A03	50.312
M29013	A03	50.645
M06013	A03	51.924
M06239	A03	54.344
M06150	A03	55.773
M06151	A03	55.773
M06160	A03	57.784
M06161	A03	57.784
M06163	A03	57.784
M06144	A03	59.004
M06145	A03	59.004
M06121	A03	59.004
M06139	A03	59.004
M06143	A03	59.004
M06141	A03	59.604
M06117	A03	59.604
M06119	A03	59.604
M06120	A03	59.604
M06131	A03	59.604
M06132	A03	59.604
M06133	A03	59.604
M06135	A03	59.604
M06122	A03	59.604
M06072	A03	61.477
M06074	A03	61.477
M29032	A03	61.477
M06073	A03	61.477
M06059	A03	61.997
M06061	A03	61.997
M06067	A03	62.552
M06069	A03	62.552
M06058	A03	63.038
M06045	A03	63.038
M06048	A03	63.038
M06050	A03	63.038
M06051	A03	63.038
M06052	A03	63.038
M06053	A03	63.038
M06054	A03	63.038
M06057	A03	63.038
M06000	A03	63.939
M06001	A03	63.939
M06005	A03	63.939
M06006	A03	63.939
M06007	A03	63.939
M06008	A03	63.939
M06009	A03	63.939
M06010	A03	63.939
M06011	A03	63.939
M06014	A03	63.939
M06015	A03	63.939
M06016	A03	63.939
M06018	A03	63.939
M06019	A03	63.939
M06020	A03	63.939
M06021	A03	63.939
M06022	A03	63.939
M06026	A03	63.939
M06027	A03	63.939
M05970	A03	64.816
M05972	A03	64.816
M05976	A03	64.816
M05977	A03	64.816
M05978	A03	64.816
M05979	A03	64.816
M05981	A03	64.816
M05982	A03	64.816
M05984	A03	64.816
M05985	A03	64.816
M05986	A03	64.816
M05987	A03	64.816
M05988	A03	64.816
M05989	A03	64.816
M05990	A03	64.816
M05991	A03	64.816
M05993	A03	64.816
M05995	A03	64.816
M05996	A03	64.816
M05997	A03	64.816
M05998	A03	64.816
M05999	A03	64.816
M39067	A03	64.816
M05965	A03	65.867
M05966	A03	65.867
M05967	A03	65.867
M05968	A03	65.867
M05946	A03	66.668
M05947	A03	66.668
M05948	A03	66.668
M05949	A03	66.668
M05950	A03	66.668
M05951	A03	66.668
M05953	A03	66.668
M05923	A03	67.549
M05924	A03	67.549
M06049	A03	68.982
M36942	A03	70.468
M36943	A03	70.468
M05885	A03	71.915
M05889	A03	71.915
M36899	A03	71.915
M05905	A03	72.031
M05907	A03	72.031
M05863	A03	73.421
M05864	A03	73.421
M05860	A03	74.653
M05849	A03	75.465
M36972	A03	75.465
M05846	A03	75.781
M05848	A03	75.781
M11682	A03	75.935
M05842	A03	76.009
M05841	A03	76.009
M05831	A03	76.337
M05838	A03	76.684
M05829	A03	76.959
M05815	A03	77.102
M05821	A03	77.102
M05818	A03	77.306
M05816	A03	77.306
M05819	A03	77.306
M05803	A03	77.826
M05806	A03	78.066
M05797	A03	78.414
M05788	A03	78.825
M05789	A03	78.825
M05787	A03	79.141
M05785	A03	79.527
M05627	A03	83.786
M05614	A03	83.786
M05611	A03	84.476
M05613	A03	84.476
M05594	A03	84.894
M05586	A03	84.894
M05602	A03	84.894
M05598	A03	85.142
M05589	A03	85.142
M05574	A03	85.76
M05570	A03	85.862
M05572	A03	86.154
M05562	A03	86.308
M05543	A03	86.572
M05546	A03	86.572
M05557	A03	86.572
M05558	A03	86.572
M05512	A03	86.775
M05531	A03	86.775
M05532	A03	86.775
M05511	A03	86.775
M05538	A03	86.775
M05544	A03	86.775
M05545	A03	86.775
M05549	A03	86.973
M05541	A03	86.973
M05526	A03	87.313
M05527	A03	87.313
M17026	A03	87.313
M05508	A03	87.439
M05478	A03	87.779
M05492	A03	87.913
M05498	A03	88.26
M05499	A03	88.26
M05501	A03	88.26
M05490	A03	88.26
M05479	A03	88.372
M05483	A03	88.372
M05439	A03	88.601
M05442	A03	88.601
M05449	A03	88.601
M05450	A03	88.601
M05452	A03	88.601
M05437	A03	88.759
M05451	A03	88.759
M05453	A03	88.759
M05454	A03	88.759
M05463	A03	88.759
M05462	A03	88.979
M05458	A03	89.081
M05435	A03	89.337
M05427	A03	89.706
M05428	A03	89.706
M05429	A03	89.706
M05430	A03	89.706
M05423	A03	90.131
M05424	A03	90.131
M05415	A03	91.233
M05418	A03	91.233
M05408	A03	91.935
M05410	A03	91.935
M05395	A03	92.18
M05396	A03	92.18
M05399	A03	92.18
M05404	A03	92.18
M05384	A03	92.34
M05385	A03	92.34
M05386	A03	92.34
M05387	A03	92.34
M05388	A03	92.34
M05366	A03	92.34
M05358	A03	92.86
M05390	A03	92.86
M05840	A03	100.545
M05455	A03	103.335
M42966	A03	103.335
M05569	A03	103.335
M44033	A03	103.335
M05599	A03	103.335
M05617	A03	103.335
M41133	A03	103.335
M05536	A03	103.335
M05566	A03	103.335
M05590	A03	103.335
M50648	A03	103.335
M05393	A03	104.833
M05416	A03	105.009
M08011	A03	109.613
M08021	A03	110.09
M08025	A03	110.09
M08026	A03	110.09
M08027	A03	110.09
M08030	A03	110.09
M08022	A03	110.09
M08023	A03	110.09
M08028	A03	110.09
M08029	A03	110.09
M46282	A03	110.09
M08012	A03	110.09
M08019	A03	110.09
M08036	A03	110.09
M08010	A03	114.715
M08014	A03	114.715
M07629	A03	116.444
M07646	A03	116.444
M07709	A03	116.444
M07703	A03	116.444
M07591	A03	117.144
M07602	A03	117.178
M07607	A03	117.178
M15814	A03	117.581
M07558	A03	117.723
M07575	A03	117.851
M07549	A03	117.972
M07704	A03	118.764
M07474	A03	120.35
M07445	A03	120.595
M07457	A03	121.012
M07460	A03	121.012
M27224	A03	121.831
M07708	A03	124.395
M35830	A03	124.765
M07697	A03	124.851
M05880	A03	124.851
M07689	A03	125.265
M07693	A03	125.265
M07692	A03	125.265
M00653	A03	125.953
M07634	A03	126.162
M07635	A03	126.162
M07638	A03	126.162
M07639	A03	126.162
M07642	A03	126.162
M07650	A03	126.513
M07654	A03	126.513
M07662	A03	126.513
M07666	A03	126.513
M07667	A03	126.513
M07668	A03	126.513
M07671	A03	126.513
M07672	A03	126.513
M07674	A03	126.513
M07675	A03	126.513
M07680	A03	126.513
M07681	A03	126.513
M07685	A03	126.513
M07648	A03	126.513
M07665	A03	126.513
M07677	A03	126.513
M07626	A03	127.06
M07627	A03	127.06
M50509	A03	127.06
M07631	A03	127.06
M07624	A03	127.165
M07620	A03	127.617
M07610	A03	128.083
M07614	A03	128.083
M40650	A03	128.083
M41461	A03	128.356
M07600	A03	128.397
M07601	A03	128.397
M07604	A03	128.397
M48023	A03	128.397
M07603	A03	128.397
M07609	A03	128.397
M07532	A03	128.625
M02128	A03	128.828
M07594	A03	129.01
M02158	A03	129.07
M29313	A03	129.284
M02266	A03	129.284
M07533	A03	129.318
M07525	A03	129.318
M07518	A03	129.318
M07519	A03	129.318
M07521	A03	129.318
M07522	A03	129.318
M07523	A03	129.318
M02283	A03	129.469
M07571	A03	129.608
M07547	A03	129.608
M07548	A03	129.608
M07554	A03	129.608
M07562	A03	129.608
M07564	A03	129.608
M07565	A03	129.608
M07576	A03	129.608
M07578	A03	129.608
M07579	A03	129.608
M07583	A03	129.73
M07560	A03	129.73
M45246	A03	129.881
M07534	A03	129.916
M07541	A03	129.916
M07505	A03	129.916
M07509	A03	129.916
M07513	A03	129.916
M07514	A03	129.916
M07517	A03	129.916
M07557	A03	130.204
M07545	A03	130.36
M07507	A03	130.36
M07512	A03	130.507
M02601	A03	130.554
M49731	A03	130.906
M07490	A03	130.996
M07491	A03	130.996
M07494	A03	130.996
M07495	A03	130.996
M07498	A03	130.996
M07499	A03	130.996
M07500	A03	130.996
M07503	A03	130.996
M07492	A03	130.996
M07493	A03	130.996
M07496	A03	130.996
M07497	A03	130.996
M07501	A03	130.996
M07502	A03	130.996
M07504	A03	130.996
M07485	A03	131.084
M10458	A03	131.197
M02660	A03	131.576
M00062	A03	131.825
M25520	A03	131.825
M25496	A03	131.825
M07484	A03	131.86
M00046	A03	132.104
M00056	A03	132.104
M07480	A03	132.279
M07483	A03	132.279
M07478	A03	132.279
M00139	A03	132.491
M00136	A03	132.491
M07481	A03	132.529
M00090	A03	132.849
M00105	A03	132.849
M00089	A03	132.849
M01595	A03	133.089
M01739	A03	133.327
M00514	A03	133.417
M00578	A03	133.417
M00586	A03	133.417
M00584	A03	133.417
M07463	A03	133.55
M00648	A03	133.776
M00639	A03	133.776
M45084	A03	133.776
M01592	A03	133.837
M01593	A03	133.837
M07462	A03	133.969
M07468	A03	133.969
M07469	A03	133.969
M07471	A03	133.969
M07476	A03	133.969
M07473	A03	133.969
M07475	A03	133.969
M00688	A03	134.151
M01536	A03	134.253
M01537	A03	134.253
M01841	A03	134.253
M28264	A03	134.28
M00720	A03	134.28
M00837	A03	134.28
M35829	A03	134.28
M00817	A03	134.28
M35789	A03	134.372
M35828	A03	134.372
M01838	A03	134.384
M07451	A03	134.746
M07456	A03	134.746
M07458	A03	134.746
M07459	A03	134.746
M07454	A03	134.746
M07461	A03	134.746
M01737	A03	134.882
M02097	A03	135.06
M07444	A03	135.13
M01800	A03	135.338
M02082	A03	135.346
M07440	A03	135.395
M07442	A03	135.395
M07448	A03	135.395
M07446	A03	135.395
M01810	A03	135.552
M07427	A03	135.813
M01751	A03	135.859
M07418	A03	136.704
M00980	A03	136.972
M01011	A03	136.972
M00974	A03	136.972
M07408	A03	137.324
M01349	A03	137.778
M01202	A03	138.272
M01234	A03	138.272
M01438	A03	138.477
M13676	A03	138.477
M01364	A03	138.782
M01456	A03	139.009
M01491	A03	139.044
M01513	A03	139.044
M01499	A03	139.044
M51410	A03	139.044
M41993	A03	139.196
M41983	A03	139.44
M37717	A03	139.659
M37715	A03	139.659
M37737	A03	139.659
M23686	A03	139.665
M06967	A03	140.417
M02019	A03	140.463
M01945	A03	140.635
M43419	A03	140.635
M43420	A03	140.635
M01998	A03	140.635
M02011	A03	140.635
M06920	A03	140.81
M06922	A03	140.81
M06923	A03	140.81
M01632	A03	141.038
M01622	A03	141.279
M06736	A03	141.3
M06830	A03	141.3
M06655	A03	141.783
M06650	A03	141.783
M06651	A03	141.783
M42676	A03	141.783
M51978	A03	141.943
M06704	A03	141.946
M01895	A03	142.417
M06347	A03	142.478
M06329	A03	142.91
M06405	A03	142.91
M01797	A03	143.087
M39532	A03	143.087
M51590	A03	143.087
M01842	A03	143.268
M01533	A03	143.442
M01534	A03	143.442
M01539	A03	143.582
M06304	A03	143.711
M01582	A03	143.799
M01584	A03	143.799
M01589	A03	143.799
M41943	A03	143.799
M01822	A03	143.799
M01583	A03	143.799
M01585	A03	143.799
M01529	A03	143.99
M01531	A03	143.99
M06292	A03	144.14
M06266	A03	144.14
M02043	A03	144.292
M01540	A03	144.464
M01556	A03	144.464
M01825	A03	144.464
M51652	A03	144.619
M01840	A03	144.871
M06235	A03	145.276
M01821	A03	145.49
M06209	A03	145.69
M01819	A03	145.779
M06028	A03	146.12
M01801	A03	146.837
M01803	A03	147.307
M01792	A03	147.695
M05746	A03	147.895
M05749	A03	147.895
M05755	A03	147.895
M05685	A03	148.784
M42386	A03	148.861
M05355	A03	149.48
M34021	A03	149.48
M05457	A03	149.774
M05219	A03	150.171
M05148	A03	150.171
M02214	A03	150.371
M05111	A03	150.677
M08272	A03	150.677
M05107	A03	150.677
M02147	A03	150.881
M00226	A03	151.235
M08048	A03	151.374
M08053	A03	151.374
M08059	A03	151.374
M33915	A03	151.374
M08136	A03	151.374
M07939	A03	151.374
M08182	A03	151.66
M08152	A03	151.66
M08174	A03	151.66
M08177	A03	151.66
M08213	A03	151.66
M08214	A03	151.66
M08219	A03	151.66
M08245	A03	151.66
M07535	A03	152.09
M07599	A03	152.09
M07757	A03	152.09
M07837	A03	152.09
M07416	A03	152.09
M07420	A03	152.09
M07421	A03	152.09
M07598	A03	152.09
M07385	A03	152.511
M07188	A03	152.511
M07294	A03	152.511
M06902	A03	153.646
M06741	A03	153.646
M06003	A03	154.208
M06175	A03	154.208
M05874	A03	154.27
M05875	A03	154.27
M06098	A03	154.27
M06124	A03	154.27
M01851	A03	154.568
M01808	A03	155.196
M42692	A03	156.585
M06638	A03	156.585
M06602	A03	156.585
M05900	A03	157.621
M05891	A03	158.038
M06212	A03	158.979
M06245	A03	159.116
M21618	A03	159.514
M05867	A03	159.514
M05971	A03	159.514
M50466	A03	159.514
M08044	A03	160.496
M07334	A03	160.881
M06155	A03	162.04
M05525	A03	162.778
M05651	A03	162.778
M05668	A03	162.778
M05679	A03	162.778
M33998	A03	162.778
M34004	A03	162.778
M07552	A03	163.399
M07780	A03	163.399
M07402	A03	163.399
M07868	A03	163.399
M07553	A03	163.399
M45245	A03	163.728
M08047	A03	163.728
M33908	A03	163.728
M33912	A03	163.728
M33914	A03	163.728
M33909	A03	163.728
M33910	A03	163.728
M33911	A03	163.728
M33913	A03	163.728
M33954	A03	164.48
M33957	A03	165.773
M09630	A04	0
M09988	A04	0.853
M34520	A04	0.853
M09867	A04	2.181
M08461	A04	3.352
M09446	A04	3.868
M09450	A04	3.868
M09519	A04	6.106
M09562	A04	6.552
M09568	A04	6.552
M09616	A04	7.37
M09593	A04	7.631
M09596	A04	7.631
M09647	A04	7.631
M09644	A04	7.631
M09718	A04	8.147
M09686	A04	8.4
M09689	A04	8.4
M09692	A04	8.4
M09730	A04	8.4
M09604	A04	8.443
M09607	A04	8.443
M09608	A04	8.443
M09615	A04	8.443
M09625	A04	8.443
M09633	A04	8.443
M09638	A04	8.443
M09731	A04	8.81
M51179	A04	9.267
M09881	A04	9.309
M09711	A04	9.625
M09717	A04	9.625
M44693	A04	9.862
M10307	A04	10.026
M10308	A04	10.026
M10274	A04	10.026
M10156	A04	10.026
M00194	A04	10.047
M09737	A04	10.047
M14529	A04	10.047
M14545	A04	10.047
M14575	A04	10.047
M50181	A04	10.047
M09744	A04	10.047
M09780	A04	10.047
M31725	A04	10.279
M09739	A04	10.958
M09807	A04	10.958
M09822	A04	10.958
M09842	A04	10.958
M09869	A04	10.958
M09874	A04	10.958
M09875	A04	10.958
M09877	A04	10.958
M09879	A04	10.958
M35159	A04	10.958
M51881	A04	10.958
M09950	A04	11.055
M09964	A04	11.055
M09994	A04	11.327
M10169	A04	11.56
M10075	A04	11.56
M10123	A04	11.56
M10132	A04	11.56
M10204	A04	11.859
M10205	A04	11.859
M10262	A04	11.859
M10327	A04	11.859
M10173	A04	11.859
M38056	A04	11.859
M10353	A04	11.919
M10359	A04	11.919
M08330	A04	12.054
M08331	A04	12.054
M08329	A04	12.054
[truncated: 11,351 more rows]
